# Supplementary material for: An Episomal Clustered Regularly Interspaced Short Palindromic Repeats/Cas9 System for Transgene-Free Multiplex Gene Editing in Pig Cells
Source: Biology (Basel). 2026 May 8;15(10):742. doi: 10.3390/biology15100742 (PMC13203174; doi:10.3390/biology15100742)
Supplement: Supplementary file 1 [file biology-15-00742-s001.zip]

Archive with 1 entries (1 files):
- biology-4248658-supplementary.pdf
